# Supplementary material for: Synthesis and Antioxidant Effects of Edaravone-Loaded MPEG-2000-DSPE Micelles in Rotenone-Induced PC12 Cell Model of Parkinson’s Disease
Source: Nanomaterials (Basel). 2024 Dec 6;14(23):1962. doi: 10.3390/nano14231962 (PMC11643961; doi:10.3390/nano14231962)
Supplement: Supplementary file 1 [file nanomaterials-14-01962-s001.zip]

Archive with 1 entries (1 files):
- nanomaterials-3329558-supplementary.pdf
